# Supplementary material for: In Silico and In Vitro Evaluation of Quercetin Metabolites Binding to Inflammatory Target Proteins
Source: Pharmaceuticals (Basel). 2026 Apr 22;19(5):655. doi: 10.3390/ph19050655 (PMC13210167; doi:10.3390/ph19050655)
Supplement: Supplementary file 1 [file pharmaceuticals-19-00655-s001.zip]

Archive with 1 entries (1 files):
- pharmaceuticals-4213596-supplementary.pdf
